# Supplementary material for: Gene expression profiling in cardiac tissue of mice chronically infected with Toxoplasma gondii: implications for immune response pathways
Source: Eur J Med Res. 2025 Aug 26;30:802. doi: 10.1186/s40001-025-03088-z (PMC12379302; doi:10.1186/s40001-025-03088-z)
Supplement: Supplementary file 1 — Additional file 1. [file 40001_2025_3088_MOESM1_ESM.xlsx]

## Sheet: Sheet1
	Control	Control	Control	Case	Case	Case
CCL4	0.056328	0.030186	0.105112	0.189465	0.307786	0.34151
GBP5	0.07966	0.07966	0.088388	0.25	0.217638	0.203063
CTLA4	0.098073	0.116629	0.108819	0.203063	0.466516	0.435275
SAMHD1	0.044194	0.069348	0.066986	0.31864	0.217638	0.233258
